# Supplementary material for: Ionic Liquid Transdermal Patches of Two Active Ingredients Based on Semi-Ionic Hydrogen Bonding for Rheumatoid Arthritis Treatment
Source: Pharmaceutics. 2024 Apr 1;16(4):480. doi: 10.3390/pharmaceutics16040480 (PMC11053956; doi:10.3390/pharmaceutics16040480)
Supplement: Supplementary file 1 [file pharmaceutics-16-00480-s001.zip]

Archive with 2 entries (2 files):
- pharmaceutics-2908671-File S1.pdf
- Supplementary Material.pdf
